# Supplementary material for: Chromosome-level reference genome of tetraploid Isoetes sinensis provides insights into evolution and adaption of lycophytes
Source: Gigascience. 2023 Sep 30;12:giad079. doi: 10.1093/gigascience/giad079 (PMC10541799; doi:10.1093/gigascience/giad079)
Supplement: giad079_Supplemental_Files [file giad079_supplemental_files.zip]

Archive with 2 entries (2 files):
- Supplementary Dataset.docx
- Supplementary Figure rev 2.docx
